# Supplementary material for: Efficacy of Wheelchair Skills Training Program in Enhancing Sitting Balance and Pulmonary Function in Chronic Tetraplegic Patients: A Randomized Controlled Study
Source: Medicina (Kaunas). 2023 Sep 6;59(9):1610. doi: 10.3390/medicina59091610 (PMC10536794; doi:10.3390/medicina59091610)
Supplement: Supplementary file 1 [file medicina-59-01610-s001.zip]

Archive with 1 entries (1 files):
- medicina-2563192-supplementary.pdf
